# Supplementary material for: Nitrogen Allocation Tradeoffs Within-Leaf between Photosynthesis and High-Temperature Adaptation among Different Varieties of Pecan (Carya illinoinensis [Wangenh.] K. Koch)
Source: Plants (Basel). 2022 Oct 24;11(21):2828. doi: 10.3390/plants11212828 (PMC9657520; doi:10.3390/plants11212828)
Supplement: Supplementary file 1 [file plants-11-02828-s001.zip]

Archive with 1 entries (1 files):
- plants-1922967-supplementary.pdf
